# Supplementary material for: A manganese metabolism-related gene signature stratifies prognosis and immunotherapy efficacy in kidney cancer
Source: Discov Oncol. 2025 Jul 1;16:1242. doi: 10.1007/s12672-025-03050-9 (PMC12214139; doi:10.1007/s12672-025-03050-9)
Supplement: Supplementary file 12 — Supplementary material 12. [file 12672_2025_3050_MOESM12_ESM.xlsx]

## Sheet: Sheet1
Table S1 Selected genes from three machine learning methods
RSF	Boruta	GBM
PCK1	SLC22A8	TFAP2A
ZAP70	CAT	RIMKLA
TOP2A	BIRC5	EIF4EBP1
UCHL1	PLG	MPPED2
PEBP1	CLDN10	PLG
GATM	RIMKLA	BIRC5
PPARGC1A	CCNA2	TREH
MPPED2	EIF4EBP1	PPARGC1A
TFAP2A	TFAP2A	GSTM3
VWF	MPPED2	KRT19
EIF4EBP1	PPARGC1A	CAT
CCNA2	PEBP1	PEBP1
BMP1	TOP2A	CEL
RIMKLA	PCK1	CDH1
CLDN10	CEL	SORT1
CEL	CA2	PCK1
PLG	NUDT4	ERBB2
BIRC5	LGALS1	RAP1GAP
ANXA4	BMP1	GATM
CAT	PEPD
SLC22A8	UCHL1
