# Supplementary material for: A manganese metabolism-related gene signature stratifies prognosis and immunotherapy efficacy in kidney cancer
Source: Discov Oncol. 2025 Jul 1;16:1242. doi: 10.1007/s12672-025-03050-9 (PMC12214139; doi:10.1007/s12672-025-03050-9)
Supplement: Supplementary file 13 — Supplementary material 13. [file 12672_2025_3050_MOESM13_ESM.xlsx]

## Sheet: GOBP_top5_posneg
Table S1 Correlation between MMCGs expression and pathways' activity.
Gene	Pathways	PCC	Pvalue	GO Category
BIRC5	NEGATIVE_REGULATION_OF_VASCULAR_ENDOTHELIAL_CELL_PROLIFERATION	-0.368633	0	BP2359
BIRC5	RENAL_TUBULAR_SECRETION	-0.367796	0	BP4498
BIRC5	CALCIUM_IMPORT_INTO_THE_MITOCHONDRION	-0.364525	0	BP290
BIRC5	ENTRAINMENT_OF_CIRCADIAN_CLOCK	-0.33914	8.88E-16	BP914
BIRC5	NEGATIVE_REGULATION_OF_MACROPHAGE_DERIVED_FOAM_CELL_DIFFERENTIATION	-0.336815	1.55E-15	BP2152
BIRC5	POSITIVE_REGULATION_OF_CHROMOSOME_SEPARATION	0.75796	0	BP2850
BIRC5	CHROMOSOME_SEPARATION	0.763125	0	BP612
BIRC5	NEGATIVE_REGULATION_OF_CHROMOSOME_SEGREGATION	0.76622	0	BP2008
BIRC5	REGULATION_OF_MITOTIC_NUCLEAR_DIVISION	0.76969	0	BP4080
BIRC5	POSITIVE_REGULATION_OF_MITOTIC_CELL_CYCLE_SPINDLE_ASSEMBLY_CHECKPOINT	0.780561	0	BP3069
CAT	MITOTIC_NUCLEAR_MEMBRANE_ORGANIZATION	-0.487639	0	BP1767
CAT	NUCLEAR_MRNA_SURVEILLANCE	-0.484703	0	BP2479
CAT	NUCLEOTIDE_SALVAGE	-0.472995	0	BP2523
CAT	POSITIVE_REGULATION_OF_SIGNAL_TRANSDUCTION_BY_P53_CLASS_MEDIATOR	-0.457706	0	BP3222
CAT	POSITIVE_REGULATION_OF_INTRINSIC_APOPTOTIC_SIGNALING_PATHWAY	-0.455638	0	BP2998
CAT	NEGATIVE_REGULATION_OF_CELLULAR_RESPONSE_TO_HYPOXIA	0.655972	0	BP1996
CAT	LIPID_MODIFICATION	0.658569	0	BP1503
CAT	MACROAUTOPHAGY	0.684465	0	BP1559
CAT	AUTOPHAGOSOME_ORGANIZATION	0.687876	0	BP196
CAT	VESICLE_TARGETING	0.693606	0	BP5204
CEL	REGULATION_OF_OXIDATIVE_STRESS_INDUCED_INTRINSIC_APOPTOTIC_SIGNALING_PATHWAY	-0.346166	2.22E-16	BP4179
CEL	CELLULAR_RESPONSE_TO_XENOBIOTIC_STIMULUS	-0.334375	2.66E-15	BP555
CEL	INTRINSIC_APOPTOTIC_SIGNALING_PATHWAY_IN_RESPONSE_TO_OXIDATIVE_STRESS	-0.333756	3.11E-15	BP1410
CEL	CELLULAR_RESPONSE_TO_REACTIVE_OXYGEN_SPECIES	-0.33142	4.66E-15	BP533
CEL	REGULATION_OF_PHOSPHOLIPASE_A2_ACTIVITY	-0.327407	1.04E-14	BP4196
CEL	REGULATION_OF_DOSAGE_COMPENSATION_BY_INACTIVATION_OF_X_CHROMOSOME	0.249681	5.64E-09	BP3825
CEL	REGULATION_OF_HISTONE_H3_K4_METHYLATION	0.254673	2.72E-09	BP3937
CEL	REGULATION_OF_PROTON_TRANSPORT	0.270162	2.57E-10	BP4278
CEL	PANCREATIC_JUICE_SECRETION	0.275962	1.02E-10	BP2602
CEL	SPERM_CAPACITATION	0.327678	9.77E-15	BP4877
EIF4EBP1	N_TERMINAL_PROTEIN_AMINO_ACID_MODIFICATION	-0.404041	0	BP1882
EIF4EBP1	P_BODY_ASSEMBLY	-0.403563	0	BP2597
EIF4EBP1	N_TERMINAL_PROTEIN_AMINO_ACID_ACETYLATION	-0.397315	0	BP1881
EIF4EBP1	PHOSPHOLIPID_DEPHOSPHORYLATION	-0.389774	0	BP2676
EIF4EBP1	LOCOMOTION_INVOLVED_IN_LOCOMOTORY_BEHAVIOR	-0.384202	0	BP1517
EIF4EBP1	SIGNAL_TRANSDUCTION_INVOLVED_IN_REGULATION_OF_GENE_EXPRESSION	0.409817	0	BP4816
EIF4EBP1	DEOXYRIBONUCLEOSIDE_MONOPHOSPHATE_CATABOLIC_PROCESS	0.427681	0	BP727
EIF4EBP1	ANTIMICROBIAL_HUMORAL_IMMUNE_RESPONSE_MEDIATED_BY_ANTIMICROBIAL_PEPTIDE	0.428861	0	BP141
EIF4EBP1	REGULATION_OF_PLASMINOGEN_ACTIVATION	0.445401	0	BP4207
EIF4EBP1	PROTEIN_HYDROXYLATION	0.458486	0	BP3410
MPPED2	PHOSPHOLIPID_EFFLUX	-0.485351	0	BP2677
MPPED2	TETRAPYRROLE_CATABOLIC_PROCESS	-0.482581	0	BP5030
MPPED2	PYRIMIDINE_NUCLEOSIDE_METABOLIC_PROCESS	-0.479525	0	BP3546
MPPED2	DEOXYRIBONUCLEOSIDE_METABOLIC_PROCESS	-0.475204	0	BP726
MPPED2	PIGMENT_CATABOLIC_PROCESS	-0.473408	0	BP2693
MPPED2	CELLULAR_RESPONSE_TO_POTASSIUM_ION	0.535482	0	BP527
MPPED2	REGULATION_OF_LONG_TERM_NEURONAL_SYNAPTIC_PLASTICITY	0.535978	0	BP4013
MPPED2	RENAL_SODIUM_ION_ABSORPTION	0.564876	0	BP4491
MPPED2	ECTODERMAL_PLACODE_DEVELOPMENT	0.569043	0	BP832
MPPED2	RENAL_SODIUM_ION_TRANSPORT	0.574289	0	BP4492
PCK1	MITOTIC_NUCLEAR_MEMBRANE_ORGANIZATION	-0.551422	0	BP1767
PCK1	DERMATAN_SULFATE_PROTEOGLYCAN_METABOLIC_PROCESS	-0.418311	0	BP733
PCK1	INTRINSIC_APOPTOTIC_SIGNALING_PATHWAY_IN_RESPONSE_TO_OSMOTIC_STRESS	-0.415688	0	BP1409
PCK1	GLYCOSAMINOGLYCAN_CATABOLIC_PROCESS	-0.409435	0	BP1180
PCK1	MANGANESE_ION_TRANSPORT	-0.406804	0	BP1601
PCK1	URATE_METABOLIC_PROCESS	0.601985	0	BP5140
PCK1	AMINO_ACID_BETAINE_METABOLIC_PROCESS	0.623087	0	BP84
PCK1	CELLULAR_RESPONSE_TO_SALT_STRESS	0.649305	0	BP536
PCK1	CARNITINE_METABOLIC_PROCESS	0.649448	0	BP359
PCK1	HYPEROSMOTIC_SALINITY_RESPONSE	0.654065	0	BP1292
PEBP1	INTRINSIC_APOPTOTIC_SIGNALING_PATHWAY_IN_RESPONSE_TO_OSMOTIC_STRESS	-0.509808	0	BP1409
PEBP1	CHONDROCYTE_DEVELOPMENT	-0.493193	0	BP599
PEBP1	PERIPHERAL_NERVOUS_SYSTEM_AXON_REGENERATION	-0.469219	0	BP2635
PEBP1	COLLAGEN_CATABOLIC_PROCESS	-0.466339	0	BP631
PEBP1	BONE_CELL_DEVELOPMENT	-0.449915	0	BP258
PEBP1	CARNITINE_METABOLIC_PROCESS	0.634246	0	BP359
PEBP1	BRANCHED_CHAIN_AMINO_ACID_CATABOLIC_PROCESS	0.639387	0	BP271
PEBP1	LIPID_OXIDATION	0.647397	0	BP1504
PEBP1	AMINO_ACID_CATABOLIC_PROCESS	0.661013	0	BP87
PEBP1	AMINO_ACID_BETAINE_METABOLIC_PROCESS	0.671222	0	BP84
PLG	MITOTIC_NUCLEAR_MEMBRANE_ORGANIZATION	-0.358399	0	BP1767
PLG	GLYCOSAMINOGLYCAN_CATABOLIC_PROCESS	-0.318768	5.55E-14	BP1180
PLG	GLYCOPROTEIN_CATABOLIC_PROCESS	-0.315931	9.50E-14	BP1178
PLG	AMINOGLYCAN_CATABOLIC_PROCESS	-0.314539	1.23E-13	BP97
PLG	PROTEOGLYCAN_CATABOLIC_PROCESS	-0.307787	4.30E-13	BP3500
PLG	EXCRETION	0.417896	0	BP997
PLG	RENAL_SYSTEM_PROCESS_INVOLVED_IN_REGULATION_OF_SYSTEMIC_ARTERIAL_BLOOD_PRESSURE	0.428467	0	BP4496
PLG	RENAL_TUBULAR_SECRETION	0.448033	0	BP4498
PLG	REGULATION_OF_MICROVILLUS_ORGANIZATION	0.457865	0	BP4064
PLG	URATE_METABOLIC_PROCESS	0.462314	0	BP5140
PPARGC1A	REGULATION_OF_T_HELPER_1_CELL_DIFFERENTIATION	-0.506256	0	BP4401
PPARGC1A	DNA_DEAMINATION	-0.479695	0	BP790
PPARGC1A	PYROPTOSIS	-0.476197	0	BP3560
PPARGC1A	ANTIMICROBIAL_HUMORAL_RESPONSE	-0.473019	0	BP142
PPARGC1A	T_HELPER_1_CELL_DIFFERENTIATION	-0.472975	0	BP5001
PPARGC1A	SYNAPTIC_VESICLE_MATURATION	0.547236	0	BP4976
PPARGC1A	REGULATION_OF_MITOCHONDRIAL_FISSION	0.558101	0	BP4067
PPARGC1A	ACETYL_COA_BIOSYNTHETIC_PROCESS_FROM_PYRUVATE	0.559154	0	BP2
PPARGC1A	MITOCHONDRION_LOCALIZATION	0.578026	0	BP1750
PPARGC1A	TRICARBOXYLIC_ACID_CYCLE	0.587367	0	BP5094
RIMKLA	RNA_SURVEILLANCE	-0.441402	0	BP4742
RIMKLA	NUCLEAR_MRNA_SURVEILLANCE	-0.440371	0	BP2479
RIMKLA	NUCLEAR_RNA_SURVEILLANCE	-0.425899	0	BP2482
RIMKLA	ANAPHASE_PROMOTING_COMPLEX_DEPENDENT_CATABOLIC_PROCESS	-0.41675	0	BP111
RIMKLA	SNRNA_PROCESSING	-0.380307	0	BP4856
RIMKLA	GLYCOLYTIC_PROCESS	0.571042	0	BP1174
RIMKLA	PYRUVATE_METABOLIC_PROCESS	0.575868	0	BP3561
RIMKLA	CELLULAR_RESPONSE_TO_OXYGEN_LEVELS	0.581421	0	BP521
RIMKLA	NEGATIVE_REGULATION_OF_CELLULAR_RESPONSE_TO_HYPOXIA	0.589802	0	BP1996
RIMKLA	CELLULAR_RESPONSE_TO_DECREASED_OXYGEN_LEVELS	0.595631	0	BP479
TFAP2A	URATE_TRANSPORT	-0.503366	0	BP5141
TFAP2A	URATE_METABOLIC_PROCESS	-0.477962	0	BP5140
TFAP2A	AMINO_ACID_BETAINE_METABOLIC_PROCESS	-0.429614	0	BP84
TFAP2A	CARNITINE_METABOLIC_PROCESS	-0.421911	0	BP359
TFAP2A	NEGATIVE_REGULATION_OF_MACROPHAGE_DERIVED_FOAM_CELL_DIFFERENTIATION	-0.418433	0	BP2152
TFAP2A	INTERMEDIATE_FILAMENT_ORGANIZATION	0.315036	1.12E-13	BP1376
TFAP2A	PEPTIDE_CROSS_LINKING	0.315352	1.06E-13	BP2613
TFAP2A	KERATINIZATION	0.336752	1.78E-15	BP1425
TFAP2A	EMBRYONIC_CAMERA_TYPE_EYE_FORMATION	0.349962	0	BP843
TFAP2A	OTIC_VESICLE_DEVELOPMENT	0.362125	0	BP2582
BIRC5	M_BAND	-0.321618	3.22E-14	CC302
BIRC5	EXOCYST	-0.296408	3.29E-12	CC206
BIRC5	ESCRT_I_COMPLEX	-0.293408	5.54E-12	CC200
BIRC5	A_BAND	-0.288904	1.20E-11	CC1
BIRC5	POSTSYNAPTIC_ENDOSOME	-0.284528	2.50E-11	CC453
BIRC5	INNER_KINETOCHORE	0.662243	0	CC268
BIRC5	CONDENSED_CHROMOSOME	0.663325	0	CC123
BIRC5	CONDENSED_NUCLEAR_CHROMOSOME	0.665104	0	CC125
BIRC5	CONDENSED_CHROMOSOME_CENTROMERIC_REGION	0.670449	0	CC124
BIRC5	OUTER_KINETOCHORE	0.772601	0	CC403
CAT	NUCLEOLAR_EXOSOME_RNASE_COMPLEX	-0.478898	0	CC393
CAT	U1_SNRNP	-0.473344	0	CC614
CAT	U4_SNRNP	-0.46919	0	CC619
CAT	TRANSCRIPTION_EXPORT_COMPLEX	-0.442922	0	CC597
CAT	U6_SNRNP	-0.436298	0	CC621
CAT	TRICARBOXYLIC_ACID_CYCLE_ENZYME_COMPLEX	0.606981	0	CC612
CAT	ORGANELLE_MEMBRANE_CONTACT_SITE	0.609175	0	CC401
CAT	VESICLE_TETHERING_COMPLEX	0.62457	0	CC628
CAT	NUCLEOTIDE_ACTIVATED_PROTEIN_KINASE_COMPLEX	0.652535	0	CC395
CAT	MICROBODY_MEMBRANE	0.669693	0	CC319
CEL	CILIARY_BASE	-0.273038	1.63E-10	CC96
CEL	CILIARY_PLASM	-0.265993	4.92E-10	CC98
CEL	CILIARY_TIP	-0.2646	6.10E-10	CC100
CEL	SYNAPTIC_CLEFT	-0.264077	6.61E-10	CC577
CEL	PHOTORECEPTOR_CONNECTING_CILIUM	-0.257593	1.76E-09	CC427
CEL	NSL_COMPLEX	0.199862	3.53E-06	CC375
CEL	PHAGOPHORE_ASSEMBLY_SITE_MEMBRANE	0.206482	1.63E-06	CC423
CEL	NBAF_COMPLEX	0.219519	3.32E-07	CC362
CEL	PRESPLICEOSOME	0.244119	1.25E-08	CC464
CEL	CATSPER_COMPLEX	0.255102	2.56E-09	CC65
EIF4EBP1	NUCLEOTIDE_ACTIVATED_PROTEIN_KINASE_COMPLEX	-0.375824	0	CC395
EIF4EBP1	CCR4_NOT_COMPLEX	-0.344438	4.44E-16	CC67
EIF4EBP1	NUCLEAR_CYCLIN_DEPENDENT_PROTEIN_KINASE_HOLOENZYME_COMPLEX	-0.342576	4.44E-16	CC377
EIF4EBP1	PROTEIN_KINASE_COMPLEX	-0.325523	1.51E-14	CC480
EIF4EBP1	RNA_CAP_BINDING_COMPLEX	-0.318376	6.00E-14	CC505
EIF4EBP1	PEPTIDASE_INHIBITOR_COMPLEX	0.335061	2.22E-15	CC413
EIF4EBP1	RNA_POLYMERASE_I_COMPLEX	0.338662	1.11E-15	CC507
EIF4EBP1	PROTEASOME_CORE_COMPLEX_BETA_SUBUNIT_COMPLEX	0.34041	8.88E-16	CC475
EIF4EBP1	PRERIBOSOME_LARGE_SUBUNIT_PRECURSOR	0.34657	2.22E-16	CC462
EIF4EBP1	NUCLEAR_LAMINA	0.419391	0	CC382
MPPED2	HIGH_DENSITY_LIPOPROTEIN_PARTICLE	-0.460513	0	CC257
MPPED2	PROTEIN_LIPID_COMPLEX	-0.437456	0	CC481
MPPED2	BLOC_COMPLEX	-0.414697	0	CC49
MPPED2	CHYLOMICRON	-0.410904	0	CC94
MPPED2	NUCLEAR_LAMINA	-0.396302	0	CC382
MPPED2	INTERCALATED_DISC	0.465059	0	CC274
MPPED2	ADHERENS_JUNCTION	0.465829	0	CC11
MPPED2	CELL_CELL_CONTACT_ZONE	0.468403	0	CC70
MPPED2	BETA_CATENIN_TCF_COMPLEX	0.471153	0	CC48
MPPED2	G_PROTEIN_COUPLED_RECEPTOR_COMPLEX	0.473144	0	CC228
PCK1	POSTSYNAPTIC_CYTOSKELETON	-0.346868	2.22E-16	CC449
PCK1	U6_SNRNP	-0.344282	4.44E-16	CC621
PCK1	PEPTIDASE_INHIBITOR_COMPLEX	-0.326629	1.20E-14	CC413
PCK1	PROTEASOME_REGULATORY_PARTICLE	-0.320234	4.20E-14	CC476
PCK1	U1_SNRNP	-0.305469	6.56E-13	CC614
PCK1	MICROBODY_LUMEN	0.491103	0	CC318
PCK1	APICAL_PART_OF_CELL	0.491809	0	CC22
PCK1	CLUSTER_OF_ACTIN_BASED_CELL_PROJECTIONS	0.507179	0	CC115
PCK1	BRUSH_BORDER	0.546232	0	CC52
PCK1	BRUSH_BORDER_MEMBRANE	0.609257	0	CC53
PEBP1	FIBRILLAR_COLLAGEN_TRIMER	-0.441771	0	CC219
PEBP1	PEPTIDASE_INHIBITOR_COMPLEX	-0.393218	0	CC413
PEBP1	FEMALE_GERM_CELL_NUCLEUS	-0.362948	0	CC217
PEBP1	COMPLEX_OF_COLLAGEN_TRIMERS	-0.352645	0	CC122
PEBP1	MICROFIBRIL	-0.344405	4.44E-16	CC320
PEBP1	TRICARBOXYLIC_ACID_CYCLE_ENZYME_COMPLEX	0.518991	0	CC612
PEBP1	BRUSH_BORDER_MEMBRANE	0.533989	0	CC53
PEBP1	MICROBODY_MEMBRANE	0.571687	0	CC319
PEBP1	MICROBODY_LUMEN	0.604466	0	CC318
PEBP1	MICROBODY	0.617793	0	CC317
PLG	POSTSYNAPTIC_CYTOSKELETON	-0.258531	1.53E-09	CC449
PLG	U6_SNRNP	-0.251777	4.16E-09	CC621
PLG	COPI_COATED_VESICLE_MEMBRANE	-0.240185	2.16E-08	CC131
PLG	ENDOPLASMIC_RETICULUM_QUALITY_CONTROL_COMPARTMENT	-0.229535	9.13E-08	CC193
PLG	COPI_VESICLE_COAT	-0.217071	4.52E-07	CC132
PLG	APICAL_PART_OF_CELL	0.370992	0	CC22
PLG	MICROVILLUS	0.385722	0	CC326
PLG	CLUSTER_OF_ACTIN_BASED_CELL_PROJECTIONS	0.395062	0	CC115
PLG	BRUSH_BORDER	0.410033	0	CC52
PLG	BRUSH_BORDER_MEMBRANE	0.449929	0	CC53
PPARGC1A	PROTEASOME_CORE_COMPLEX	-0.497924	0	CC474
PPARGC1A	PEPTIDASE_INHIBITOR_COMPLEX	-0.481618	0	CC413
PPARGC1A	PROTEASOME_CORE_COMPLEX_BETA_SUBUNIT_COMPLEX	-0.472132	0	CC475
PPARGC1A	NUCLEAR_LAMINA	-0.464582	0	CC382
PPARGC1A	U6_SNRNP	-0.400027	0	CC621
PPARGC1A	MITOCHONDRIA_ASSOCIATED_ENDOPLASMIC_RETICULUM_MEMBRANE	0.515705	0	CC330
PPARGC1A	ORGANELLE_MEMBRANE_CONTACT_SITE	0.51842	0	CC401
PPARGC1A	MITOCHONDRIAL_TRICARBOXYLIC_ACID_CYCLE_ENZYME_COMPLEX	0.559603	0	CC336
PPARGC1A	NUCLEOTIDE_ACTIVATED_PROTEIN_KINASE_COMPLEX	0.592228	0	CC395
PPARGC1A	TRICARBOXYLIC_ACID_CYCLE_ENZYME_COMPLEX	0.652148	0	CC612
RIMKLA	U6_SNRNP	-0.499426	0	CC621
RIMKLA	SPLICEOSOMAL_TRI_SNRNP_COMPLEX	-0.449455	0	CC567
RIMKLA	SPLICEOSOMAL_SNRNP_COMPLEX	-0.432792	0	CC566
RIMKLA	U1_SNRNP	-0.427538	0	CC614
RIMKLA	U4_SNRNP	-0.42125	0	CC619
RIMKLA	CELL_PROJECTION_MEMBRANE	0.510976	0	CC76
RIMKLA	BRUSH_BORDER_MEMBRANE	0.52793	0	CC53
RIMKLA	CLUSTER_OF_ACTIN_BASED_CELL_PROJECTIONS	0.528932	0	CC115
RIMKLA	BRUSH_BORDER	0.536969	0	CC52
RIMKLA	APICAL_PART_OF_CELL	0.544903	0	CC22
TFAP2A	BRUSH_BORDER_MEMBRANE	-0.422882	0	CC53
TFAP2A	BRUSH_BORDER	-0.351349	0	CC52
TFAP2A	MICROBODY_LUMEN	-0.331895	4.44E-15	CC318
TFAP2A	M_BAND	-0.331159	4.88E-15	CC302
TFAP2A	EXOCYST	-0.329274	7.11E-15	CC206
TFAP2A	MICROFIBRIL	0.261457	9.86E-10	CC320
TFAP2A	INTERMEDIATE_FILAMENT_CYTOSKELETON	0.279243	5.99E-11	CC276
TFAP2A	CASPASE_COMPLEX	0.286385	1.83E-11	CC59
TFAP2A	KERATIN_FILAMENT	0.29534	3.96E-12	CC283
TFAP2A	CORNIFIED_ENVELOPE	0.351274	0	CC136
BIRC5	NUCLEAR_STEROID_RECEPTOR_ACTIVITY	-0.34857	0	MF611
BIRC5	NUCLEAR_RECEPTOR_ACTIVITY	-0.333833	2.89E-15	MF606
BIRC5	HYDROLASE_ACTIVITY_ACTING_ON_CARBON_NITROGEN_BUT_NOT_PEPTIDE_BONDS_IN_LINEAR_AMIDES	-0.327589	1.02E-14	MF398
BIRC5	OXIDOREDUCTASE_ACTIVITY_ACTING_ON_THE_CH_CH_GROUP_OF_DONORS_WITH_A_FLAVIN_AS_ACCEPTOR	-0.3023	1.16E-12	MF669
BIRC5	MYOSIN_II_BINDING	-0.287562	1.50E-11	MF565
BIRC5	DNA_REPLICATION_ORIGIN_BINDING	0.515017	0	MF242
BIRC5	DNA_EXONUCLEASE_ACTIVITY	0.532558	0	MF236
BIRC5	DNA_HELICASE_ACTIVITY	0.543467	0	MF237
BIRC5	DNA_POLYMERASE_BINDING	0.554403	0	MF241
BIRC5	SINGLE_STRANDED_DNA_HELICASE_ACTIVITY	0.648467	0	MF913
CAT	STRUCTURAL_CONSTITUENT_OF_EYE_LENS	-0.467503	0	MF946
CAT	NEUROPEPTIDE_RECEPTOR_BINDING	-0.454954	0	MF587
CAT	PEPTIDE_HORMONE_RECEPTOR_BINDING	-0.451499	0	MF692
CAT	HORMONE_ACTIVITY	-0.432022	0	MF388
CAT	CIS_TRANS_ISOMERASE_ACTIVITY	-0.41182	0	MF171
CAT	ACYL_COA_BINDING	0.606753	0	MF21
CAT	AMINOACYLTRANSFERASE_ACTIVITY	0.609668	0	MF51
CAT	UBIQUITIN_LIKE_PROTEIN_LIGASE_ACTIVITY	0.627104	0	MF1044
CAT	C_ACYLTRANSFERASE_ACTIVITY	0.651618	0	MF104
CAT	ACYLTRANSFERASE_ACTIVITY_TRANSFERRING_GROUPS_OTHER_THAN_AMINO_ACYL_GROUPS	0.657764	0	MF24
CEL	OXIDOREDUCTASE_ACTIVITY_ACTING_ON_THE_CH_NH2_GROUP_OF_DONORS	-0.373408	0	MF672
CEL	OXIDOREDUCTASE_ACTIVITY_ACTING_ON_THE_CH_NH2_GROUP_OF_DONORS_OXYGEN_AS_ACCEPTOR	-0.362177	0	MF673
CEL	GLUCURONOSYLTRANSFERASE_ACTIVITY	-0.349969	0	MF329
CEL	HYDROLASE_ACTIVITY_ACTING_ON_CARBON_NITROGEN_BUT_NOT_PEPTIDE_BONDS	-0.333478	3.11E-15	MF395
CEL	HYDROLASE_ACTIVITY_ACTING_ON_CARBON_NITROGEN_BUT_NOT_PEPTIDE_BONDS_IN_CYCLIC_AMIDES	-0.3317	4.44E-15	MF396
CEL	PHOSPHATIDYLINOSITOL_TRISPHOSPHATE_PHOSPHATASE_ACTIVITY	0.227575	1.18E-07	MF734
CEL	PROTON_CHANNEL_ACTIVITY	0.230959	7.56E-08	MF833
CEL	CALCIUM_DEPENDENT_CYSTEINE_TYPE_ENDOPEPTIDASE_ACTIVITY	0.239813	2.28E-08	MF114
CEL	LIGAND_GATED_SODIUM_CHANNEL_ACTIVITY	0.240438	2.09E-08	MF459
CEL	BICARBONATE_MONOATOMIC_ANION_ANTIPORTER_ACTIVITY	0.327335	1.07E-14	MF95
EIF4EBP1	GABA_RECEPTOR_BINDING	-0.427859	0	MF315
EIF4EBP1	MYRISTOYLTRANSFERASE_ACTIVITY	-0.413061	0	MF568
EIF4EBP1	PHOSPHATIDYLINOSITOL_PHOSPHATE_PHOSPHATASE_ACTIVITY	-0.412594	0	MF732
EIF4EBP1	INOSITOL_PHOSPHATE_PHOSPHATASE_ACTIVITY	-0.375076	0	MF413
EIF4EBP1	PALMITOYLTRANSFERASE_ACTIVITY	-0.373836	0	MF681
EIF4EBP1	MONOSACCHARIDE_BINDING	0.392848	0	MF555
EIF4EBP1	DNA_APURINIC_OR_APYRIMIDINIC_SITE_ENDONUCLEASE_ACTIVITY	0.39401	0	MF227
EIF4EBP1	PEPTIDYL_PROLINE_DIOXYGENASE_ACTIVITY	0.396751	0	MF699
EIF4EBP1	COPPER_ION_BINDING	0.401521	0	MF181
EIF4EBP1	PROTEIN_DISULFIDE_REDUCTASE_ACTIVITY	0.431129	0	MF794
MPPED2	PROTEIN_DISULFIDE_REDUCTASE_ACTIVITY	-0.467007	0	MF794
MPPED2	DISULFIDE_OXIDOREDUCTASE_ACTIVITY	-0.416106	0	MF226
MPPED2	TUMOR_NECROSIS_FACTOR_RECEPTOR_BINDING	-0.40874	0	MF1031
MPPED2	PEPTIDE_TRANSMEMBRANE_TRANSPORTER_ACTIVITY	-0.401183	0	MF696
MPPED2	HYDROLASE_ACTIVITY_ACTING_ON_CARBON_NITROGEN_BUT_NOT_PEPTIDE_BONDS	-0.375815	0	MF395
MPPED2	NEUROTROPHIN_BINDING	0.479786	0	MF592
MPPED2	TRANSCRIPTION_COACTIVATOR_BINDING	0.484016	0	MF990
MPPED2	DNA_BINDING_TRANSCRIPTION_REPRESSOR_ACTIVITY	0.48732	0	MF231
MPPED2	I_SMAD_BINDING	0.493397	0	MF403
MPPED2	NUCLEAR_STEROID_RECEPTOR_ACTIVITY	0.497395	0	MF611
PCK1	CYSTEINE_TYPE_ENDOPEPTIDASE_INHIBITOR_ACTIVITY	-0.42593	0	MF199
PCK1	STRUCTURAL_CONSTITUENT_OF_EYE_LENS	-0.37338	0	MF946
PCK1	CARD_DOMAIN_BINDING	-0.368715	0	MF143
PCK1	CIS_TRANS_ISOMERASE_ACTIVITY	-0.334787	2.44E-15	MF171
PCK1	ENDOPEPTIDASE_REGULATOR_ACTIVITY	-0.320942	3.66E-14	MF261
PCK1	CARBOHYDRATE_MONOATOMIC_CATION_SYMPORTER_ACTIVITY	0.537213	0	MF132
PCK1	BILE_ACID_TRANSMEMBRANE_TRANSPORTER_ACTIVITY	0.539061	0	MF98
PCK1	ICOSANOID_TRANSMEMBRANE_TRANSPORTER_ACTIVITY	0.556855	0	MF405
PCK1	ORGANIC_HYDROXY_COMPOUND_TRANSMEMBRANE_TRANSPORTER_ACTIVITY	0.600967	0	MF644
PCK1	MONOCARBOXYLIC_ACID_TRANSMEMBRANE_TRANSPORTER_ACTIVITY	0.607399	0	MF553
PEBP1	CARD_DOMAIN_BINDING	-0.448497	0	MF143
PEBP1	COLLAGEN_BINDING	-0.392358	0	MF177
PEBP1	PROFILIN_BINDING	-0.388575	0	MF782
PEBP1	PEPTIDE_HORMONE_RECEPTOR_BINDING	-0.387114	0	MF692
PEBP1	CYSTEINE_TYPE_ENDOPEPTIDASE_INHIBITOR_ACTIVITY	-0.386512	0	MF199
PEBP1	CARBOXY_LYASE_ACTIVITY	0.595208	0	MF140
PEBP1	LYASE_ACTIVITY	0.605432	0	MF482
PEBP1	C_ACYLTRANSFERASE_ACTIVITY	0.606811	0	MF104
PEBP1	OXIDOREDUCTASE_ACTIVITY_ACTING_ON_THE_CH_CH_GROUP_OF_DONORS_WITH_A_FLAVIN_AS_ACCEPTOR	0.636125	0	MF669
PEBP1	CARBON_CARBON_LYASE_ACTIVITY	0.646367	0	MF134
PLG	DNA_ENDONUCLEASE_ACTIVITY_PRODUCING_3_PHOSPHOMONOESTERS	-0.279736	5.52E-11	MF235
PLG	CYSTEINE_TYPE_ENDOPEPTIDASE_INHIBITOR_ACTIVITY	-0.278553	6.70E-11	MF199
PLG	ENDONUCLEASE_ACTIVITY_ACTIVE_WITH_EITHER_RIBO_OR_DEOXYRIBONUCLEIC_ACIDS_AND_PRODUCING_3_PHOSPHOMONOESTERS	-0.259777	1.27E-09	MF257
PLG	UBIQUITIN_LIKE_PROTEIN_CONJUGATING_ENZYME_ACTIVITY	-0.256247	2.16E-09	MF1042
PLG	CIS_TRANS_ISOMERASE_ACTIVITY	-0.238167	2.85E-08	MF171
PLG	CARBOHYDRATE_MONOATOMIC_CATION_SYMPORTER_ACTIVITY	0.432471	0	MF132
PLG	MONOCARBOXYLIC_ACID_TRANSMEMBRANE_TRANSPORTER_ACTIVITY	0.446287	0	MF553
PLG	NUCLEAR_RECEPTOR_ACTIVITY	0.469676	0	MF606
PLG	ICOSANOID_TRANSMEMBRANE_TRANSPORTER_ACTIVITY	0.482577	0	MF405
PLG	ORGANIC_HYDROXY_COMPOUND_TRANSMEMBRANE_TRANSPORTER_ACTIVITY	0.496035	0	MF644
PPARGC1A	CARD_DOMAIN_BINDING	-0.5143	0	MF143
PPARGC1A	STRUCTURAL_CONSTITUENT_OF_EYE_LENS	-0.48391	0	MF946
PPARGC1A	CYTOKINE_ACTIVITY	-0.448475	0	MF204
PPARGC1A	PROTEIN_DISULFIDE_REDUCTASE_ACTIVITY	-0.444608	0	MF794
PPARGC1A	ENDONUCLEASE_ACTIVITY_ACTIVE_WITH_EITHER_RIBO_OR_DEOXYRIBONUCLEIC_ACIDS_AND_PRODUCING_3_PHOSPHOMONOESTERS	-0.427403	0	MF257
PPARGC1A	PROTEIN_KINASE_A_REGULATORY_SUBUNIT_BINDING	0.491381	0	MF801
PPARGC1A	ESTROGEN_RESPONSE_ELEMENT_BINDING	0.494991	0	MF268
PPARGC1A	MRNA_METHYLTRANSFERASE_ACTIVITY	0.497422	0	MF560
PPARGC1A	GABA_RECEPTOR_BINDING	0.500493	0	MF315
PPARGC1A	ACETYLTRANSFERASE_ACTIVITY	0.536216	0	MF9
RIMKLA	U6_SNRNA_BINDING	-0.382112	0	MF1036
RIMKLA	CIS_TRANS_ISOMERASE_ACTIVITY	-0.354291	0	MF171
RIMKLA	NAD_P_H_DEHYDROGENASE_QUINONE_ACTIVITY	-0.326392	1.29E-14	MF574
RIMKLA	RNA_POLYMERASE_III_ACTIVITY	-0.317587	6.95E-14	MF881
RIMKLA	RIBONUCLEASE_P_ACTIVITY	-0.315511	1.03E-13	MF855
RIMKLA	MONOCARBOXYLIC_ACID_TRANSMEMBRANE_TRANSPORTER_ACTIVITY	0.506326	0	MF553
RIMKLA	CARBOHYDRATE_MONOATOMIC_CATION_SYMPORTER_ACTIVITY	0.5075	0	MF132
RIMKLA	CARBOHYDRATE_KINASE_ACTIVITY	0.51273	0	MF131
RIMKLA	PDZ_DOMAIN_BINDING	0.530872	0	MF684
RIMKLA	EFFLUX_TRANSMEMBRANE_TRANSPORTER_ACTIVITY	0.559521	0	MF253
TFAP2A	ICOSANOID_TRANSMEMBRANE_TRANSPORTER_ACTIVITY	-0.481153	0	MF405
TFAP2A	SODIUM_INDEPENDENT_ORGANIC_ANION_TRANSMEMBRANE_TRANSPORTER_ACTIVITY	-0.437314	0	MF924
TFAP2A	HYDROLASE_ACTIVITY_ACTING_ON_CARBON_NITROGEN_BUT_NOT_PEPTIDE_BONDS_IN_LINEAR_AMIDES	-0.436426	0	MF398
TFAP2A	MONOCARBOXYLATE_SODIUM_SYMPORTER_ACTIVITY	-0.427302	0	MF551
TFAP2A	MONOCARBOXYLIC_ACID_TRANSMEMBRANE_TRANSPORTER_ACTIVITY	-0.425161	0	MF553
TFAP2A	BICARBONATE_MONOATOMIC_ANION_ANTIPORTER_ACTIVITY	0.284929	2.34E-11	MF95
TFAP2A	LIGAND_GATED_SODIUM_CHANNEL_ACTIVITY	0.288439	1.30E-11	MF459
TFAP2A	AROMATIC_AMINO_ACID_TRANSMEMBRANE_TRANSPORTER_ACTIVITY	0.298097	2.44E-12	MF66
TFAP2A	CADHERIN_BINDING_INVOLVED_IN_CELL_CELL_ADHESION	0.329185	7.33E-15	MF109
TFAP2A	INTRONIC_TRANSCRIPTION_REGULATORY_REGION_SEQUENCE_SPECIFIC_DNA_BINDING	0.36732	0	MF432
BIRC5	ADIPOGENESIS	-0.22466	1.72E-07	Path1
BIRC5	FATTY_ACID_METABOLISM	-0.223549	1.99E-07	Path17
BIRC5	OXIDATIVE_PHOSPHORYLATION	-0.193416	7.30E-06	Path36
BIRC5	BILE_ACID_METABOLISM	-0.156855	0.00028894	Path8
BIRC5	HEME_METABOLISM	-0.152038	0.000444152	Path21
BIRC5	MTORC1_SIGNALING	0.400912	0	Path31
BIRC5	MYC_TARGETS_V2	0.405441	0	Path33
BIRC5	MYC_TARGETS_V1	0.436568	0	Path32
BIRC5	G2M_CHECKPOINT	0.72167	0	Path18
BIRC5	E2F_TARGETS	0.783521	0	Path13
CAT	DNA_REPAIR	-0.262945	7.86E-10	Path12
CAT	MYC_TARGETS_V2	-0.255719	2.33E-09	Path33
CAT	EPITHELIAL_MESENCHYMAL_TRANSITION	-0.223839	1.92E-07	Path14
CAT	ALLOGRAFT_REJECTION	-0.198733	4.02E-06	Path2
CAT	P53_PATHWAY	-0.197504	4.62E-06	Path37
CAT	FATTY_ACID_METABOLISM	0.570511	0	Path17
CAT	ADIPOGENESIS	0.57422	0	Path1
CAT	PROTEIN_SECRETION	0.582886	0	Path41
CAT	BILE_ACID_METABOLISM	0.59157	0	Path8
CAT	HEME_METABOLISM	0.603002	0	Path21
CEL	GLYCOLYSIS	-0.304631	7.63E-13	Path19
CEL	IL2_STAT5_SIGNALING	-0.252846	3.56E-09	Path23
CEL	HYPOXIA	-0.244863	1.12E-08	Path22
CEL	KRAS_SIGNALING_UP	-0.228128	1.10E-07	Path29
CEL	INFLAMMATORY_RESPONSE	-0.221196	2.69E-07	Path25
EIF4EBP1	PROTEIN_SECRETION	-0.310122	2.80E-13	Path41
EIF4EBP1	ANDROGEN_RESPONSE	-0.22685	1.30E-07	Path3
EIF4EBP1	HEME_METABOLISM	-0.177741	3.87E-05	Path21
EIF4EBP1	UV_RESPONSE_DN	-0.142506	0.00100259	Path47
EIF4EBP1	TGF_BETA_SIGNALING	-0.117126	0.00694678	Path44
EIF4EBP1	UV_RESPONSE_UP	0.306112	5.84E-13	Path48
EIF4EBP1	DNA_REPAIR	0.32628	1.29E-14	Path12
EIF4EBP1	MYC_TARGETS_V2	0.329299	7.11E-15	Path33
EIF4EBP1	HYPOXIA	0.331019	5.11E-15	Path22
EIF4EBP1	GLYCOLYSIS	0.357013	0	Path19
MPPED2	GLYCOLYSIS	-0.391647	0	Path19
MPPED2	REACTIVE_OXYGEN_SPECIES_PATHWAY	-0.374311	0	Path42
MPPED2	MYC_TARGETS_V2	-0.347952	0	Path33
MPPED2	XENOBIOTIC_METABOLISM	-0.270294	2.51E-10	Path50
MPPED2	DNA_REPAIR	-0.266466	4.57E-10	Path12
MPPED2	APICAL_SURFACE	0.349114	0	Path6
MPPED2	HEDGEHOG_SIGNALING	0.352324	0	Path20
MPPED2	WNT_BETA_CATENIN_SIGNALING	0.412543	0	Path49
MPPED2	UV_RESPONSE_DN	0.418014	0	Path47
MPPED2	TGF_BETA_SIGNALING	0.431636	0	Path44
PCK1	MYC_TARGETS_V2	-0.257211	1.87E-09	Path33
PCK1	EPITHELIAL_MESENCHYMAL_TRANSITION	-0.253005	3.48E-09	Path14
PCK1	DNA_REPAIR	-0.228151	1.09E-07	Path12
PCK1	UNFOLDED_PROTEIN_RESPONSE	-0.219876	3.18E-07	Path46
PCK1	IL6_JAK_STAT3_SIGNALING	-0.213814	6.75E-07	Path24
PCK1	HEME_METABOLISM	0.382938	0	Path21
PCK1	PEROXISOME	0.398418	0	Path39
PCK1	ADIPOGENESIS	0.442899	0	Path1
PCK1	BILE_ACID_METABOLISM	0.469129	0	Path8
PCK1	FATTY_ACID_METABOLISM	0.494742	0	Path17
PEBP1	EPITHELIAL_MESENCHYMAL_TRANSITION	-0.414635	0	Path14
PEBP1	IL6_JAK_STAT3_SIGNALING	-0.369344	0	Path24
PEBP1	INFLAMMATORY_RESPONSE	-0.357838	0	Path25
PEBP1	ALLOGRAFT_REJECTION	-0.319265	5.06E-14	Path2
PEBP1	COMPLEMENT	-0.314657	1.21E-13	Path11
PEBP1	OXIDATIVE_PHOSPHORYLATION	0.424975	0	Path36
PEBP1	PEROXISOME	0.539063	0	Path39
PEBP1	BILE_ACID_METABOLISM	0.541811	0	Path8
PEBP1	ADIPOGENESIS	0.582513	0	Path1
PEBP1	FATTY_ACID_METABOLISM	0.617653	0	Path17
PLG	IL6_JAK_STAT3_SIGNALING	-0.184877	1.84E-05	Path24
PLG	MYC_TARGETS_V2	-0.174404	5.42E-05	Path33
PLG	UNFOLDED_PROTEIN_RESPONSE	-0.161985	0.000180301	Path46
PLG	ALLOGRAFT_REJECTION	-0.15373	0.000382445	Path2
PLG	E2F_TARGETS	-0.149878	0.000536414	Path13
PLG	HEDGEHOG_SIGNALING	0.232602	6.07E-08	Path20
PLG	PANCREAS_BETA_CELLS	0.264588	6.11E-10	Path38
PLG	HEME_METABOLISM	0.281075	4.43E-11	Path21
PLG	FATTY_ACID_METABOLISM	0.303917	8.68E-13	Path17
PLG	BILE_ACID_METABOLISM	0.310729	2.51E-13	Path8
PPARGC1A	ALLOGRAFT_REJECTION	-0.396496	0	Path2
PPARGC1A	IL6_JAK_STAT3_SIGNALING	-0.351164	0	Path24
PPARGC1A	DNA_REPAIR	-0.340574	8.88E-16	Path12
PPARGC1A	INTERFERON_GAMMA_RESPONSE	-0.324014	2.02E-14	Path27
PPARGC1A	INTERFERON_ALPHA_RESPONSE	-0.300783	1.52E-12	Path26
PPARGC1A	ANDROGEN_RESPONSE	0.333432	3.11E-15	Path3
PPARGC1A	FATTY_ACID_METABOLISM	0.381002	0	Path17
PPARGC1A	ADIPOGENESIS	0.414792	0	Path1
PPARGC1A	PROTEIN_SECRETION	0.418989	0	Path41
PPARGC1A	HEME_METABOLISM	0.421563	0	Path21
RIMKLA	DNA_REPAIR	-0.283375	3.03E-11	Path12
RIMKLA	MYC_TARGETS_V2	-0.185241	1.77E-05	Path33
RIMKLA	ESTROGEN_RESPONSE_EARLY	0.36463	0	Path15
RIMKLA	GLYCOLYSIS	0.387871	0	Path19
RIMKLA	BILE_ACID_METABOLISM	0.39137	0	Path8
RIMKLA	HEME_METABOLISM	0.407222	0	Path21
RIMKLA	HYPOXIA	0.465946	0	Path22
TFAP2A	BILE_ACID_METABOLISM	-0.311827	2.05E-13	Path8
TFAP2A	FATTY_ACID_METABOLISM	-0.291029	8.34E-12	Path17
TFAP2A	ADIPOGENESIS	-0.276398	9.50E-11	Path1
TFAP2A	PEROXISOME	-0.263475	7.25E-10	Path39
TFAP2A	HEME_METABOLISM	-0.243259	1.41E-08	Path21
TFAP2A	MYC_TARGETS_V2	0.159785	0.000221103	Path33
TFAP2A	SPERMATOGENESIS	0.168091	0.000100947	Path43
TFAP2A	KRAS_SIGNALING_DN	0.174364	5.45E-05	Path28
TFAP2A	UNFOLDED_PROTEIN_RESPONSE	0.181548	2.61E-05	Path46
TFAP2A	ESTROGEN_RESPONSE_LATE	0.240733	2.00E-08	Path16
