# Supplementary material for: A manganese metabolism-related gene signature stratifies prognosis and immunotherapy efficacy in kidney cancer
Source: Discov Oncol. 2025 Jul 1;16:1242. doi: 10.1007/s12672-025-03050-9 (PMC12214139; doi:10.1007/s12672-025-03050-9)
Supplement: Supplementary file 14 — Supplementary material 14. [file 12672_2025_3050_MOESM14_ESM.xlsx]

## Sheet: GOBP_top5_posneg
Table S3 Risk score function of cox regression, ridge regression, and plsRcox regression analysis.
Cox regression: risk score = -0.49434*MPPED2+0.25053*EIF4EBP1-0.30256*RIMKLA+ 0.34143*CEL-0.18870*BIRC5
Ridge regression: risk score = -0.0149584051011882*PEBP1-0.0708068296020775*PPARGC1A-0.369663156068152*MPPED2+ 0.0151630861328832*TFAP2A+0.196726841956205*EIF4EBP1-0.243338571256158*RIMKLA+0.295397891120176*CEL-0.150875036312443*PLG+0.138736289157497*BIRC5
PlsRcox regression: risk score = -49.86531*PCK1-167.72261*PEBP1- 111.72928*PPARGC1A-184.44842*MPPED2+ 61.09122*TFAP2A+110.04719*EIF4EBP1- 88.59899*RIMKLA+57.75285*CEL- 77.82602*PLG+127.73902*BIRC5- 111.99649*CAT
